# Supplementary material for: Fabrication of Highly Efficient Perovskite Nanocrystal Light-Emitting Diodes via Inkjet Printing
Source: Micromachines (Basel). 2022 Jun 22;13(7):983. doi: 10.3390/mi13070983 (PMC9319064; doi:10.3390/mi13070983)
Supplement: Supplementary file 1 [file micromachines-13-00983-s001.zip]

Archive with 1 entries (1 files):
- micromachines-1757004-supplementary.pdf
